# Supplementary material for: Expression profile analysis of early fruit development in iaaM-parthenocarpic tomato plants
Source: BMC Res Notes. 2009 Jul 21;2:143. doi: 10.1186/1756-0500-2-143 (PMC2718906; doi:10.1186/1756-0500-2-143)
Supplement: Additional file 2 — Differentially expressed genes. The differentially expressed cDNA-AFLP clones are listed with their (if available) accession number, e-value of the sequence that produced the highest identity score, and with the best S. lycopersicum Tentative Consensus (TC) sequence (DFCI Tomato Unique Gene Indices). [file 1756-0500-2-143-S2.xls]

## Sheet: Foglio1
	Cellular communication
	cDNA-AFLP fragment number		cDNA-AFLP pattern		Accession number		Blast score		TC		Annotation
	124		I		EG013694		2e-28		TC202301		Protein phosphatase 2C putative
	147		I		BF051795		1e-24		TC202569		39 kDa EF-Hand containing protein
	155		I		AI899164		E-168		TC198957		CBL-interacting protein kinase 24
	162		R		AC215471		E-104		TC197322		Protein kinase
	240		I		AW217329		2e-09		TC195760		EF hand family protein
	381		R		AI897842		9e-95		TC197268		Kinase-like protein
	431		I		AW154854		2e-23		TC201411		Putative protein phosphatase
	559		R		BP902645		3e-60		TC206655		Protein kinase family protein
	583		I		BG127203		2e-37		TC195082		G-protein coupled receptor
	823		R		BG631486		8e-46		TC196476		Jacalin-like lectin domain containing protein
	824		I		BG628064		2e-54		singleton		Rac-like GTPase 1
	Plasmamembrane and Cellular transport
	cDNA-AFLP fragment number		cDNA-AFLP pattern		Accession number		Blast score		TC		Annotation
	80		I		AF347614		3e-22		TC196523		Sulfate transporter 2
	84		I		AB003038		2e-73		-		BY-2 kinesin-like protein 10
	125		I		AW626193		E-133		TC194526		Transporter-like protein
	163		R		BI929454		3e-36		TC194772		Ras-related protein RAB8-3
	179		I		X92656		0		TC195160		Triose phosphate translocator
	212		I		BG631318		0		TC212881		Magnesium transporter protein
	260		R		AW039084		2e-103		TC208654		Tic20-like protein
	408		I		BG135375		1e-175		TC194819		Clathrin adaptor complex
	438		I		BG630202		3e-11		TC202408		Microtubule-associated protein 1 light chain
	501		I		BI209431		9e-80		TC203389		Protein transport protein SEC61 subunit g
	686		R		BI926106		2e-94		TC200443		Farnesylated protein
	811		R		BW692017		1e-106		singleton		SP1L1 (SPIRAL1-LIKE1)
	814		R		BT012801		4e-79		TC192672		a tubulin 1
	875		R		AY181256		8e-20		TC205660		Cation diffusion facilitator 8
	877		I		BI210362		2e-68		TC203831		Syntaxin-71
	Cell rescue, Defense and Cell fate
	cDNA-AFLP fragment number		cDNA-AFLP pattern		Accession number		Blast score		TC		Annotation
	47		R		AW218656		2e-52		TC207556		Abscisic acid and environmental stress-inducible protein TAS14
	92		R		AW945008		2e-71		TC212326		Glucan endo-1, 3-beta-glucosidase-like protein 3 precursor
	117		R		BI928958		2e-50		TC207599		Wound-induced proteinase inhibitor 1 precursor
	165		R		BG734635		0		TC209547		Metallocarboxypeptidase inhibitor precursor
	221		I		AW622801		E-140		TC201449		SCUTL2
	389		R		BG643967		6e-79		TC211055		Cell division protein FtsH-like protein
	545		R		BI934344		4e-14		TC199293		Non-specific lipid-transfer protein 1 precursor
	579		I		BI209470		4e-38		TC210705		Low temperature and salt responsive protein
	600		R		BI209404		2e-44		TC200444		Erwinia induced protein 2
	684		I		AW041036		0.002		singleton		COR314-TM2 (cold regulated 314 thylakoid membrane 2)
	806		R		BI923963		2e-35		TC193158		Prespore-specific protein
	858		I		BI210109		E-142		TC198248		Weakly similar to hypersensitive reaction associated Ca2+-binding protein
	Metabolism
	cDNA-AFLP fragment number		cDNA-AFLP pattern		Accession number		Blast score		TC		Annotation
	6		R		AI773660		0		TC212891		1,4-benzoquinone reductase-like protein
	13		R		AF154422		E-161		TC197155		β-galactosidase (TBG7)
	29		I		DN171039		2e-50		TC199001		3-ketoacyl-CoA reductase 2
	30		I		BG643121		2e-65		TC204541		S-adenosyl-methionine-sterol-C-methyltransferase
	104		I		AF033194		4e-78		TC191486		Dehydroquinate dehydratase/shikimate:NADP oxidoreductase
	152		I		AI782609		1e-43		TC211786		Protein GAST1 precursor
	153		R		BG628975		0		TC204709		2-oxoglutarate-dependent dioxygenase
	156		R		BT013545		1e-43		TC195181		Glucose-6-phosphate 1-dehydrogenase
	164		I		AW738232		2e-81		TC191967		GCPE
	176		R		BI930011		8e-21		singleton		Anther-specific protein
	180		R		AW036136		E-172		TC207963		Biotin carboxylase subunit
	192		I		BI929366		2e-90		TC198870		Chalcone synthase family protein
	216		I		AF030292		8e-154		TC191499		Ornithine decarboxylase
	225		I		BG630566		2e-48		singleton		Weakly similar to MID-CHAIN ALKANE HYDROXYLASE 1
	238		I		BI927274		2e-74		TC191781		ATP-citrate lyase/succinyl-CoA ligase
	242		R		BG133870		0.86		TC195034		Oxidoreductase family protein
	269		R		AC232700		4e-08		TC208684		Putative salt tolerance-like protein
	273		I		AW096560		6e-77		TC200637		Alcohol dehydrogenase homolog
	278		I		BG126008		1e-41		TC201141		Cysteine synthase
	279		I		EU127480		5e-57		TC193757		Acireductone dioxygenase
	318		I		BP884071		6e-68		singleton		Beta-D-glucan exohydrolase
	340		I		BT014074		5e-97		TC193518		Putative aminoacylase
	344		I		EU099596		4e-66		TC204394		Phosphoinositide-specific phospholipase C 8
	362		I		BT014319		9e-27		TC191916		Fructose-1,6-bisphosphatase
	376		I		BE436346		2e-60		TC208242		Spermidine synthase
	434		I		AW442441		7e-46		TC210588		Putative gamma-glutamyl transferase
	436		I		AI778901		2e-62		TC199317		Molybdenum cofactor sulfurase protein-like
	450		R		BI423111		0.004		TC193613		Lipoxygenase A (loxA)
	536		I		AI781408		2e-78		TC216456		Aminomethyltransferase
	540		I		BI929999		3e-64		TC193015		Chalcone synthase 2
	568		I		BT013759		8e-29		TC192642		Inositol-3-phosphate synthase
	569		I		BI935703		E-113		TC204032		β-galactosidase
	587		R		BI930008		7e-20		TC200323		Betaine aldehyde dehydrogenase
	592		I		Z21796		2e-88		TC203808		chorismate synthase 1 precursor
	598		R		AI771975		1e-24		TC213337		Pantothenate kinase 2
	639		I		DN168251		E-100		TC195857		3-ketoacyl-CoA reductase 3
	645		I		AW624429		6e-91		TC208205		Adenylate kinase A
	805		R		AY245177		2e-76		TC196558		GAL83 protein
	813		I		AW650331		E-156		TC197820		Aminomethyltransferase mitochondrial precursor
	816		I		AP010263		2e-68		TC195519		Acetylornithine aminotransferase mitochondrial precursor
	827		R		AI775801		2e-54		TC215966		Adenylosuccinate synthetase
	843		R		BI206603		3e-44		TC213955		Alanine racemase family protein
	863		I		AW932956		2e-05		TC205118		3-hydroxy-3-methylglutaryl CoA reductase
	904		I		BI930514		E-108		TC198455		DIP-1 Acetylornithine deacetylase putative
	916		I		BG128526		8e-23		TC202917		Phosphoribulokinase
	917		I		AW034332		3e-63		TC199714		MPBQ/MSBQ methyltransferase 1
	920		R		BI208430		6e-85		TC208557		NADPH dependent mannose 6-phosphate reductase
	Energy
	cDNA-AFLP fragment number		cDNA-AFLP pattern		Accession number		Blast score		TC		Annotation
	76		I		BG642655		E-167		TC206120		Chlorophyll a-b binding protein 1B
	187		I		AC215376		5e-09		TC194966		Weakly similar to cytochrome c oxidase subunit 1
	323		I		BT013555		4e-57		TC194869		Vacuolar membrane ATPase subunit c
	372		I		AI899420		3e-19		TC206841		NADH dehydrogenase
	512		R		BG123747		E-143		TC204501		Photosystem I reaction center subunit IV B
	667		R		AM087200		6e-43		TC195268		NAD(P)H-quinone oxidoreductase chain 5
	859		I		BI922036		E-104		TC215574		Photosystem II reaction center protein H
	Protein fate
	cDNA-AFLP fragment number		cDNA-AFLP pattern		Accession number		Blast score		TC		Annotation
	16		I		DV105417		2e-63		TC207440		Peptidyl-prolyl cis-trans isomerase
	75		I		AW429010		E-128		singleton		Ubiquitin carboxyl-terminal hydrolase
	137		I		AI772442		2e-36		TC194788		Protease Do-like 1 chloroplast precursor
	209		I		AW399598		3.2e-07		TC198289		Ubiquitin carrier protein
	256		I		AW035719		1e-14		TC211531		HSP like protein
	284		I		EC915026		1e-13		TC213709		DnaJ-like protein-like
	306		I		BI923462		6e-32		TC206480		Ubiquitin carrier protein
	433		R		AC225119		6e-34		TC199253		Putative E3 ubiquitin ligase
	573		R		AI898181		5e-54		TC200398		Ubiquitin fusion protein
	611		R		AI774625		E-160		TC206615		Proteasome subunit beta type
	664		R		BI203659		1e-62		TC193502		Hexaubiquitin protein
	673		I		BI924159		4e-26		TC193975		70 kDa peptidyl-prolyl isomerase
	677		R		AW040380		4e-81		TC197772		DnaJ-like protein
	683		R		AI485360		2e-78		TC214172		RING-H2 finger protein ATL4K
	689		I		BP881751		0.001		TC193849		Polyubiquitin
	826		R		BG642947		E-115		TC196320		Ubiquitin-conjugating enzyme family protein-like protein
	864		I		BI925240		E-169		TC192697		DnaJ-like protein
	Transcription
	cDNA-AFLP fragment number		cDNA-AFLP pattern		Accession number		Blast score		TC		Annotation
	5		R		BI209457		1e-40		TC192928		Putative Splicing factor arginine/serine-rich 7
	136		R		AI490694		6e-68		TC194567		Weakly similar to zinc finger family protein
	159		R		DN980433		E-106		TC217094		STYLOSA protein
	208		I		BI923050		0.0003		TC203610		Tuber-specific and sucrose-responsive element binding factor
	233		I		BF097000		1e-17		TC214993		Squamosa promoter-binding-like protein 6
	257		I		BI421668		E-111		TC201393		AN11
	261		I		BG124928		E-136		TC191562		Cycloidea
	411		R		BI209755		E-176		TC205479		ATP-dependent RNA helicase A-like protein
	423		R		BI206715		9e-58		TC208359		Zinc finger protein LSD2
	551		R		BI205079		E-110		TC209191		Histone deacetylase HDT1
	597		R		BI928757		2e-12		TC205685		DEAD box RNA helicase
	685		I		BI932778		E-132		TC193660		Floral homeotic protein DEFICIENS
	840		R		BP887742		1e-31		singleton		DEAD-box ATP-dependent RNA helicase 11
	856		R		BI211013		1e-13		TC193499		Lethal leaf spot 1-like protein
	867		I		BG630468		6e-41		TC197742		ALY protein
	Protein synthesis
	cDNA-AFLP fragment number		cDNA-AFLP pattern		Accession number		Blast score		TC		Annotation
	43		R		DB692340		2e-62		singleton		Translation initiation inhibitor
	53		R		BI208135		7e-54		TC203322		40S ribosomal protein S25
	131		I		BQ112293		1e-28		TC212220		30S ribosomal protein S1 chloroplast precursor
	132		I		BI933747		1e-34		TC201749		40S ribosomal protein S4
	321		R		BI208450		4e-41		TC194320		60S ribosomal protein L12
	331		I		AW442842		3e-05		TC204995		60S ribosomal protein L2
	378		R		BI422926		E-157		TC192674		60S ribosomal protein L13
	402		R		BI922566		1e-13		TC209114		40S ribosomal protein S8-like protein
	445		I		BT012893		1e-53		TC196377		Eukaryotic translation initiation factor 3 subunit F
	557		R		BI208793		2e-68		TC207241		40S ribosomal protein S29
	562		I		EG553159		2e-05		TC199308		Ribosomal protein S10
	564		I		BG735149		E-147		TC192100		Ribosome-associated protein p40-like
	571		R		BG643392		4e-91		TC201030		Eukaryotic translation initiation factor 3 subunit 1 alpha
	576		R		AW650691		1e-50		TC193043		Lysyl-tRNA synthetase
	580		I		BG631533		E-101		TC196751		Eukaryotic translation initiation factor 5A-4
	815		I		BI924785		1e-21		TC205961		Elongation factor 1-alpha
	832		I		BI207738		E-110		TC201427		60S ribosomal protein L37a
	850		I		ES896934		7e-90		TC204427		S1 ribosomal protein
	873		I		AW980008		5e-28		TC192022		Weakly similar to CTC-Interacting Domain 6
	DNA remodelling/processing
	cDNA-AFLP fragment number		cDNA-AFLP pattern		Accession number		Blast score		TC		Annotation
	10		R		BT014510		7e-54		TC192536		DNA ligase
	174		I		BG129225		E-127		TC212620		Histone H3
	628		R		BG625966		8e-99		TC211335		Histone H2A.1
	872		I		BI207914		0		TC210433		Histone H2B
	Unknown function
	cDNA-AFLP fragment number		cDNA-AFLP pattern		Accession number		Blast score		TC		Annotation
	15		R		BG127443		E-161		singleton
	51		I		AW222118		2e-23		singleton
	67		I		BI210887		1e-06		TC204099
	70		I		AW651085		2e-87		TC209675		Moderately similar to phosphate-responsive 1 family protein
	71		I		AI487332		0		singleton		JmjC domain containing protein expressed
	72		I		BI926504		E-100		TC193349
	74		I		CK251465		E-122		TC201331		Sucrase-like protein
	81		R		BQ505289		2e-34		TC206799		Endosomal protein-like
	83		I		DN939221		6e-57		TC209247
	85		I		DV158008		0.0002		TZXH921TH
	91		R		BI421976		1e-17		TC197749		Fiber protein Fb27
	109		R		BG126668		4e-59		TC208229		SlAucsia-1
	112		R		AW399450		1e-30		TC214208
	126		I		BI209274		E-120		TC203823		Proline-rich family protein-like
	128		I		BG133773		2e-05		TC199426
	133		I		AI896492		3e-14		TC198667
	134		I		BG131912		4e-35		TC206375
	140		I		BQ115540		3e-32		BG130526
	143		I		BI209044		4e-25		TC209227		PQ-loop repeat family protein / transmembrane family protein
	149		R		AC215430		2e-17		TC197743		AvrPto-dependent Pto-interacting protein 3 (negative regulator of cell death)
	161		I		BE435716		1e-97		TC203812		FG-GAP repeat-containing protein
	193		I		CV967140		2.3		TC206442
	201		I		-		-		-
	202		I		AW031503		1e-59		TC199093
	204		I		BG129912		5e-22		singleton
	213		I		BE354926		4e-40		TC197990		RNA recognition motif (RRM)-containing protein
	227		I		BP890967		3e-67		singleton
	235		I		BI922348		4e-23		singleton
	237		I		BI934428		3e-76		singleton
	265		R		BI927904		1e-63		singleton
	270		R		DB708307		E-100		TC197010
	283		I		BF050235		3e-35		TC196997
	303		R		BI208340		3e-55		TC196308
	309		I		BF051029		4e-08		TC195006
	314		I		BG130902		9e-43		singleton
	342		I		BI205403		2.1		TC208849		Fasciclin-like arabinogalactan protein 16 precursor
	354		I		AC233061		0.0003		TC209233
	355		R		BG127268		1e-44		singleton
	373		I		BG629590		5e-61		TC194906
	380		I		AI772318		2e-29		singleton
	388		I		AI775455		0		TC200303
	409		I		BG129418		E-106		TC198976		Weakly similar to nucleic acid-binding
	410		R		BG136073		3e-53		TC204358
	412		I		DB691891		7e-44		TC213377
	419		I		BI925306		E-100		TC216717
	516		R		BG128928		5.4		TC193052
	517		I		AA824698		6e-54		singleton
	555		R		AW092773		6e-56		TC212686
	595		I		BI204777		2e-37		TC203423
	609		I		BG134107		1e-09		TC213740
	648		I		AI484446		E-132		TC210354
	801		R		BI205659		5e-84		TC206716
	825		R		-		-		-
	835		R		CV298500		1e-47		TC205955
	836		I		AW032453		3e-79		singleton
	839		R		CK715006		3e-44		singleton
	846		I		AC217788		2e-25		DB698036
	847		I		DN982018		2e-30		TC215186
	848		I		BG123691		1e-51		TC206374
	851		I		CK277070		2e-40		singleton		UVB-resistance protein-related
	855		R		DQ672601		2e-47		TC197566		Auxin repressed/dormancy associated protein
	868		R		BT014411		5e-86		singleton
	879		R		BG137290		2e-21		TC210259
	891		R		CV968253		1e-34		AW650845
	864B		I		BE449530		5e-81		TC196556
R= reduced expression in parthenocarpic as compared with wild-type flower buds. I=induced expression in parthenocarpic as compared with wild-type flower buds.
