# Supplementary material for: Expression profile analysis of early fruit development in iaaM-parthenocarpic tomato plants
Source: BMC Res Notes. 2009 Jul 21;2:143. doi: 10.1186/1756-0500-2-143 (PMC2718906; doi:10.1186/1756-0500-2-143)
Supplement: Additional file 3 — Validation of cDNA-AFLP expression pattern by qRT-PCR in iaaM-parthenocarpic flower buds. The data reported represent quantitative RT-PCR analysis of differentially expressed genes representative of the different functional categories performed using independent parthenocarpic lines different from those tested by cDNA-AFLP. [file 1756-0500-2-143-S3.xls]

## Sheet: Foglio1
cDNA-AFLP fragment	cDNA-AFLP pattern	Accession number	Annotation	Relative mRNA level
				P/C§
6	R	AI773660	1,4-BENZOQUINONE REDUCTASE-LIKE PROTEIN	0.7*
15	R	BG127443		0.3**
29	I	DN171039	3-KETOACYL-COA REDUCTASE 2	8.6**
70	I	AW651085	MODERATELY SIMILAR TO PHOSPHATE-RESPONSIVE 1 FAMILY PROTEIN	2.0**
84	I	AB003038	BY-2 KINESIN-LIKE PROTEIN 10 mRNA	2.0*
92	R	AW945008	GLUCAN ENDO-1,3-b-GLUCOSIDASE-LIKE PROTEIN 3 PRECURSOR	0.4**
104	I	AF033194	DEHYDROQUINATE DEHYDRATASE/SHIKIMATE:NADP OXIDOREDUCTASE	1.4*
109	R	BG126668	SlAucsia-1	0.3**
125	I	AW626193	TRANSPORTER-LIKE PROTEIN	1.9**
147	I	BF051795	39 KDa EF-HAND CONTAINING PROTEIN	1.4**
153	R	BG628975	2-OXOGLUTARATE-DEPENDENT DIOXYGENASE	0.6**
161	I	BE435716	FG-GAP REPEAT-CONTAINING PROTEIN	1.4**
164	I	AW738232	GCPE	2.0**
192	I	BI929366	SIMILAR TO CHALCONE SYNTHASE FAMILY PROTEIN	3.4**
216	I	AF030292	ORNITHINE DECARBOXYLASE	1.5**
261	I	BG124928	CYCLOIDEA	1.4*
273	I	AW096560	ALCOHOL DEHYDROGENASE HOMOLOG	3.0**
303	R	BI208340		0.7*
323	I	BT013555	VACUOLAR MEMBRANE ATPase SUBUNIT C	1.3*
344	I	EU099596	PHOSPHOINOSITIDE-SPECIFIC PHOSPHOLIPASE C 8	1.5*
372	I	AI899420	NADH DEHYDROGENASE	1.6**
381	R	AI897842	KINASE-LIKE PROTEIN	0.8**
557	R	BI208793	40S RIBOSOMAL PROTEIN S29	0.5**
571	R	BG643392	EUKARYOTIC TRANSLATION INITIATION FACTOR 3 SUBUNIT 1 a	0.7*
579	I	BI209470	LOW TEMPERATURE AND SALT RESPONSIVE PROTEIN	1.3*
587	R	BI930008	BETAINE ALDEHYDE DEHYDROGENASE	0.6**
592	I	Z21796	CHORISMATE SYNTHASE 1 PRECURSOR	1.1*
611	R	AI774625	PROTEASOME SUBUNIT b TYPE	0.8*
639	I	DN168251	SIMILAR TO 3-KETOACYL-COA REDUCTASE 3	1.2*
664	R	BI203659	HEXAUBIQUITIN PROTEIN	0.8*
677	I	AW040380	DNAJ-LIKE PROTEIN	1.9*
805	R	AY245177	GAL83 PROTEIN	0.5**
806	R	BI923963	PRESPORE-SPECIFIC PROTEIN	0.4**
814	R	BT012801	a TUBULIN 1	0.6**
823	R	BG631486	JACALIN-LIKE LECTIN DOMAIN CONTAINING PROTEIN	0.7**
827	R	AI775801	ADENYLOSUCCINATE SYNTHETASE	0.6*
839	R	CK715006		0.5**
855	R	DQ672601	AUXIN REPRESSED/DORMANCY ASSOCIATED PROTEIN	0.2**
858	I	BI210109	WEAKLY SIMILAR TO HYPERSENSITIVE REACTION ASSOCIATED CA2+-BINDING PROTEIN	1.8*
916	I	BG128526	PHOSPHORIBULOKINASE	2.3*
§Expression ratio between parthenocarpic (P) and wild-type (C) flower buds. Three replicates for each cDNA sample were measured; ratio was calculated on mean values. The significance of the differences between mean expression values was evaluated by t-test (P ≤0.05). R= reduced expression in parthenocarpic as compared with wild-type flower buds. I=induced expression in parthenocarpic as compared …
